# Supplementary material for: Plant-Growth-Promoting Potential of PGPE Isolated from Dactylis glomerata L
Source: Microorganisms. 2022 Mar 29;10(4):731. doi: 10.3390/microorganisms10040731 (PMC9032031; doi:10.3390/microorganisms10040731)
Supplement: Supplementary file 1 [file microorganisms-10-00731-s001.zip]

Archive with 1 entries (1 files):
- microorganisms-1647483-supplementary.pdf
